# Supplementary material for: MUC1 Expressions and Its Prognostic Values in US Gastric Cancer Patients
Source: Cancers (Basel). 2023 Feb 4;15(4):998. doi: 10.3390/cancers15040998 (PMC9954699; doi:10.3390/cancers15040998)
Supplement: Supplementary file 1 [file cancers-15-00998-s001.zip]

Archive with 1 entries (1 files):
- cancers-2134001-supplementary.pdf
